# Supplementary material for: Metabolomics Study Suggests the Mechanism of Different Types of Tieguanyin (Oolong) Tea in Alleviating Alzheimer’s Disease in APP/PS1 Transgenic Mice
Source: Metabolites. 2022 May 22;12(5):466. doi: 10.3390/metabo12050466 (PMC9142883; doi:10.3390/metabo12050466)
Supplement: Supplementary file 1 [file metabolites-12-00466-s001.zip]

Archive with 1 entries (1 files):
- metabolites-1719923-supplementary.pdf
